# Supplementary material for: DyslexiaNet: Examining the Viability and Efficacy of Eye Movement-Based Deep Learning for Dyslexia Detection
Source: J Eye Mov Res. 2025 Oct 15;18(5):56. doi: 10.3390/jemr18050056 (PMC12565239; doi:10.3390/jemr18050056)
Supplement: Supplementary file 1 [file jemr-18-00056-s001.zip]

Archive with 1 entries (1 files):
- jemr-3780297-supplementary.pdf
